# Supplementary material for: The effects of luck perception on consumer variety-seeking
Source: PLoS One. 2025 Jun 11;20(6):e0324896. doi: 10.1371/journal.pone.0324896 (PMC12157096; doi:10.1371/journal.pone.0324896)
Supplement: S1 Data — (ZIP) [file pone.0324896.s001.zip]

Archive with 3 entries (3 files):
- 实验2.sav
- 实验3.sav
- 实验1.sav
